# Supplementary material for: Optimization of a natural fermentative medium for submerged mycelial culture of Ganoderma lucidum and the nutritional and bioactive composition of the cultured food-grade mycelia
Source: PLoS One. 2026 Jan 29;21(1):e0337539. doi: 10.1371/journal.pone.0337539 (PMC12854441; doi:10.1371/journal.pone.0337539)
Supplement: S1 Data — (XLSX) [file pone.0337539.s001.xlsx]

## Sheet: Sheet1
								Biomass
			Fig. 1 Carbon source screening					Average value	Standard deviation
				Glucose	3.11	2.91	3.16	3.06	0.1
				Fructose	2.67	2.91	2.58	2.72	0.126667
				Starch	1.58	1.73	1.7	1.67	0.06
				Sucrose	3.54	3.28	3.47	3.43	0.1
				Maltose	3.1	3.23	3.33	3.22	0.08
				Corn flour addition (g/L)				Average biomass	Standard deviation
			Fig. 2 Corn flour supplementation	0	3.54	3.28	3.47	3.43	0.1
				1	3.71	3.61	3.53	3.61667	0.0622222
				3	4.07	4.33	4.16	4.18667	0.0955556
				5	4.63	4.31	4.53	4.49	0.12
				7	5.32	4.96	5.2	5.16	0.133333
				9	4.73	5.1	4.98	4.93667	0.137778
				11	4.81	5.06	5.02	4.96333	0.102222
